# Supplementary material for: Brain Dose–Volume Thresholds and Survival in Dogs With Intracranial Tumours Treated With the 10 × 4 Gy Radiotherapy Schedule: A Combined Analysis of Two Trials
Source: Vet Comp Oncol. 2025 Dec 19;24(1):177–85. doi: 10.1111/vco.70038 (PMC12875757; doi:10.1111/vco.70038)
Supplement: Supplementary file 1 — Table S1: Dose–volume thresholds associated with overall survival (OS). [file VCO-24-177-s001.xlsx]

## Sheet: SupTable1
Structure	Variable	Dose-Volume Threshold Analysis (Univariate)								Covariate-Adjusted Dose–Volume Analysis
		Threshold	HR	95%CI Lower	95%CI Upper	p-value	Median OS <= Threshold (mo)	Median OS >Threshold (mo)	KM p-value	Threshold	HR	95%CI Lower	95%CI Upper	p-value	Median OS <= threshold (mo)	Median OS > thr (mo)	KM p-value
Whole Brain	D2%, Gy	48.5522	1.99708	0.98433	4.05183	0.0553386	23.6	11.4	0.051	48.8163	1.94554	0.926203	4.08671	0.0788293	22.8	11.4	0.074
	D33%, Gy	18.0493	1.42369	0.89719	2.25915	0.133754	25.6	18.6	0.131	23.6626	1.5787	0.984384	2.53182	0.058138	21.3	23.6	0.942
	D50%, Gy	12.2005	1.25824	0.804031	1.96902	0.314728	25.6	18.6	0.313	14.8482	1.31718	0.813456	2.13283	0.262567	22.7	20.5	0.983
	D66%, Gy	1.07916	0.787633	0.480147	1.29203	0.344484	21.3	22.7	0.341	6.38802	1.35864	0.859309	2.14813	0.189773	23.6	18.6	0.775
	D98%, Gy	0.423149	0.710486	0.449406	1.12324	0.143563	17.9	22.8	0.142	0.204254	1.28915	0.73202	2.27031	0.37907	29.4	18.6	0.527
	Dmax, Gy	41.4854	1.56487	0.739611	3.31097	0.24155	32.7	21.3	0.239	41.7755	1.49462	0.759443	2.94148	0.244678	32.7	20.2	0.326
	Dmean, Gy	14.9464	1.43477	0.915305	2.24904	0.115468	29.1	18.6	0.113	16.6214	1.33946	0.842545	2.12944	0.216597	22.8	20.2	0.454
	gEUD, Gy	29.7121	1.72431	1.0413	2.85532	0.03424	24.1	14	0.032	30.0669	2.22067	1.1768	4.19047	0.013799	24.1	12.2	0.063
	V11Gy, cm3	36.77	1.56396	0.937862	2.60803	0.0865135	29.4	18.3	0.084	26.6613	1.70196	0.777508	3.72556	0.183396	25.6	18.6	0.64
	V14Gy, cm3	26.4923	1.53598	0.87229	2.70465	0.137104	29.4	18.3	0.134	23.9575	1.68373	0.769404	3.68458	0.192262	29.1	18.6	0.32
	V17Gy, cm3	28.3366	1.54841	0.964592	2.48557	0.0701918	29.1	17.8	0.068	21.9568	1.34543	0.707074	2.56012	0.366013	29.1	18.6	0.214
	V20Gy, cm3	26.8098	1.47473	0.944437	2.30277	0.0875361	25.6	18.3	0.086	30.0924	1.25532	0.788871	1.99756	0.337366	23.6	18.6	0.254
	V23Gy, cm3	22.9321	1.54957	0.992563	2.41916	0.0539648	25.6	16.7	0.052	20.9053	1.30102	0.801929	2.11073	0.286478	25.6	18.6	0.304
	V26Gy, cm3	21.2166	1.5911	1.01565	2.49259	0.0425844	29.1	16.4	0.041	19.1888	1.30937	0.811694	2.11219	0.269238	25.6	18.6	0.347
	V29Gy, cm3	18.5571	1.56716	0.997568	2.46197	0.0512481	25.6	16.4	0.05	16.6157	1.30937	0.811694	2.11219	0.269238	25.6	20.2	0.555
	V32Gy, cm3	16.791	1.56716	0.997568	2.46197	0.0512481	25.6	16.4	0.05	16.6457	1.43819	0.919819	2.2487	0.111055	25.6	16.7	0.241
	V35Gy, cm3	12.3541	1.57515	1.00755	2.46249	0.0462638	29.4	16.4	0.045	15.5406	1.44692	0.900249	2.32557	0.127028	25.6	16.4	0.057
	V38Gy, cm3	12.8839	1.56007	0.993152	2.45061	0.0535894	25.6	16.4	0.052	9.51063	0.626448	0.364394	1.07696	0.0906877	25.6	20.2	0.439
	V41Gy, cm3	9.36284	2.02619	1.16127	3.53528	0.0129033	24.1	10.2	0.011	10.1547	1.90523	0.944421	3.84351	0.0718192	22.8	10.2	0.187
	V45Gy, cm3	4.6268	1.90185	0.997435	3.62632	0.0509188	22.8	12.2	0.047	4.61321	1.90866	1.00106	3.63913	0.049625	22.8	12.2	0.077
	V48Gy, cm3	2.56173	2.23876	1.10476	4.53674	0.0253229	23.6	11.4	0.022	0	0.24464	0.125294	0.477668	3.72141e-05	0	0	0
	V51Gy, cm3	0.00267475	1.22537	0.670315	2.24003	0.509041	22.7	15.7	0.508	-0.0160051	0.286596	0.143633	0.571855	0.000391747	0	0	0
Brain-GTV	D2%, Gy	42.6937	0.716771	0.418382	1.22797	0.22539	20.5	26.7	0.224	42.6154	0.668261	0.385396	1.15874	0.151192	20.5	26.7	0.464
	D33%, Gy	16.0304	1.32138	0.827005	2.11128	0.243802	25.6	18.6	0.241	21.073	1.58139	0.986462	2.53512	0.0569943	21.3	23.6	0.825
	D50%, Gy	5.55969	1.342	0.804313	2.23914	0.26007	26.7	18.6	0.259	14.1169	1.39188	0.864107	2.242	0.174001	21.3	23.6	0.649
	D66%, Gy	0.4476	1.46549	0.700314	3.06673	0.310371	29.4	20.2	0.308	5.43051	1.25816	0.802728	1.97199	0.316537	23.6	18.6	0.925
	D98%, Gy	0.422897	0.682113	0.431293	1.0788	0.101909	17.9	22.8	0.1	0.723143	1.24641	0.707804	2.19489	0.445492	22.7	20.2	0.743
	Dmax, Gy	41.4302	1.56487	0.739611	3.31097	0.24155	32.7	21.3	0.239	41.4139	1.56487	0.739611	3.31097	0.24155	32.7	21.3	0.239
	Dmean, Gy	10.7674	1.51298	0.869012	2.63414	0.14328	29.4	18.6	0.141	15.6529	1.3889	0.873697	2.2079	0.164818	22.7	20.5	0.912
	gEUD, Gy	27.3618	1.50876	0.91903	2.4769	0.103924	22.8	14	0.102	27.833	1.70989	0.990782	2.95092	0.054017	22.8	16.7	0.152
	V11Gy, cm3	20.1818	1.93416	0.884422	4.22985	0.098468	36.1	18.6	0.093	25.5752	1.65283	0.917926	2.9761	0.0940191	25.6	18.6	0.64
	V14Gy, cm3	26.0526	1.56836	0.931303	2.64121	0.090583	29.4	18.3	0.088	21.512	1.59591	0.851637	2.99061	0.144625	29.1	18.6	0.441
	V17Gy, cm3	20.8447	1.66033	0.986579	2.79418	0.0562511	29.4	18.3	0.054	18.41	2.04102	1.00238	4.15587	0.0492378	29.4	18.6	0.115
	V20Gy, cm3	15.4858	1.9756	1.08441	3.59917	0.0260983	29.4	18.6	0.023	13.9419	1.81863	0.828408	3.9925	0.136028	25.6	20.5	0.519
	V23Gy, cm3	17.6849	1.59861	1.00835	2.53439	0.0460058	29.1	16.7	0.044	21.7633	1.38263	0.874363	2.18634	0.165832	22.8	20.2	0.316
	V26Gy, cm3	15.9138	1.71736	1.09109	2.70312	0.0194591	29.4	14.9	0.018	18.1739	1.41301	0.902174	2.2131	0.13098	23.6	18.6	0.134
	V29Gy, cm3	13.2383	1.82298	1.15784	2.87022	0.00952037	32.7	14.9	0.009	15.7443	1.61523	1.02138	2.55434	0.040321	25.6	18.6	0.121
	V32Gy, cm3	11.5151	2.07569	1.32281	3.25709	0.00148821	32.7	14.9	0.001	13.3638	1.73916	1.09675	2.75788	0.0186457	29.1	16.7	0.071
	V35Gy, cm3	9.5671	2.05196	1.30805	3.21896	0.0017547	32.5	14.9	0.001	10.3938	1.75015	1.11548	2.74594	0.0148712	29.4	16.4	0.016
	V38Gy, cm3	7.2746	1.80996	1.15661	2.83238	0.00941112	29.4	16.4	0.008	8.15063	1.64971	1.04691	2.59961	0.030965	29.4	16.4	0.034
	V41Gy, cm3	6.0438	2.15346	1.06739	4.34458	0.0321858	22.8	5.7	0.028	5.09352	1.78596	1.01075	3.15573	0.0458491	24.1	10.2	0.024
	V45Gy, cm3	0.544495	0.635783	0.316972	1.27526	0.202205	20.5	29.8	0.199	0	0.351043	0.196776	0.626253	0.000393196	0	0	0
	V48Gy, cm3	0.00568889	0.823465	0.444524	1.52544	0.536912	21.3	26.7	0.537	0.061731	1.75116	1.0996	2.7888	0.0182814	21.3	26.7	0.964
	V51Gy, cm3	6.06061e-06	1.09996	0.503534	2.40282	0.811128	22.7	14.9	0.811	0.00597796	1.84189	1.11907	3.0316	0.0162862	22.7	12.2	0.91
